# Supplementary material for: Assessment of Frailty in Community-Dwelling Older Adults Using Smartphone-Based Digital Lifelogging: A Multi-Center, Prospective Observational Study
Source: Sensors (Basel). 2025 Dec 29;26(1):215. doi: 10.3390/s26010215 (PMC12788275; doi:10.3390/s26010215)
Supplement: Supplementary file 1 [file sensors-26-00215-s001.zip]

Archive with 1 entries (1 files):
- sensors-4032561-supplementary.pdf
